# Supplementary material for: Genome-wide identification and characterization of abiotic-stress responsive SOD (superoxide dismutase) gene family in Brassica juncea and B. rapa
Source: BMC Genomics. 2019 Mar 19;20:227. doi: 10.1186/s12864-019-5593-5 (PMC6425617; doi:10.1186/s12864-019-5593-5)
Supplement: Supplementary file 3 — a Figure depicts the multiple sequence alignment of Cu-ZnSODs from B. rapa, anti-parallel β-strands are shown by over head red arrows, Cu binding residues are shown in yellow asterisk, Zn residues in blue asterisk, Bridging histidine is represented by two asterisk. Also various important structural elements are shown like V-loop (Variable loop with over head yellow line), Electrostatic loop (Green) and Greek key loops 1 and 2 (GK1 and GK2 in purple). The Cu2+ and Zn2+ motif signature sequence is highlighted in black box. b Figure shows the multiple sequence alignment of MnSODs from B. rapa, wherein their metal binding sites is highlighted in black box and the metal binding residues are marked with blue asterisks. Also the α-helices and β-sheets are shown by over head black arrows. c Figure shows the multiple sequence alignment of FeSODs from B. rapa, wherein their metal binding sites is highlighted in black box and the metal binding residues are marked with pink asterisks. Also the α-helices and β-sheets are shown by over head black arrows. (ZIP 2377 kb) [file 12864_2019_5593_MOESM3_ESM.zip]

Archive with 3 entries (3 files):
- Additional file 7a.tif
- Additional file 7b.tif
- Additional file 7c.tif
